# Supplementary material for: Therapeutic Exercises During Hospitalization in Oncohematological Patients: A Randomized Clinical Trial
Source: Healthcare (Basel). 2025 Oct 6;13(19):2526. doi: 10.3390/healthcare13192526 (PMC12524389; doi:10.3390/healthcare13192526)
Supplement: Supplementary file 1 [file healthcare-13-02526-s001.zip]

Archive with 1 entries (1 files):
- healthcare-3891855-supplementary.pdf
